# Supplementary material for: Complete Chloroplast Genome Characterization of Oxalis Corniculata and Its Comparison with Related Species from Family Oxalidaceae
Source: Plants (Basel). 2020 Jul 23;9(8):928. doi: 10.3390/plants9080928 (PMC7464629; doi:10.3390/plants9080928)
Supplement: Supplementary file 1 [file plants-09-00928-s001.xls]

## Sheet: MatrixOutput
Table S1. Average pairwise sequence distance of O. corniculata with related species cp genomes
	O. corniculata	O. drummondii	A. carambola	C. follicularis
O. corniculata
O. drummondii	0.0441852
A. carambola	0.0566978	0.0479964
C. follicularis	0.118505	0.111549	0.0971684

## Sheet: Caption
Table. Estimates of Evolutionary Divergence between Sequences
The number of base substitutions per site from between sequences are shown. Analyses were conducted using the Tamura 3-parameter model [1]. The rate variation among sites was modeled with a gamma distribution (shape parameter = 1). The analysis involved 4 nucleotide sequences. All ambiguous positions were removed for each sequence pair. There were a total of 162767 positions in the final dataset.…
1. Tamura K. (1992). Estimation of the number of nucleotide substitutions when there are strong transition-transversion and G + C-content biases. Molecular Biology and Evolution 9:678-687.
2. Tamura K., Stecher G., Peterson D., Filipski A., and Kumar S. (2013). MEGA6: Molecular Evolutionary Genetics Analysis version 6.0. Molecular Biology and Evolution30: 2725-2729.
Disclaimer: Although utmost care has been taken to ensure the correctness of the caption, the caption text is provided "as is" without any warranty of any kind. Authors advise the user to carefully check the caption prior to its use for any purpose and report any errors or problems to the authors immediately (www.megasoftware.net). In no event shall the authors and their employers be liable for a…
